# Supplementary material for: Brain Metabolomics in Fragile X-Associated Tremor/Ataxia Syndrome (FXTAS)
Source: Cells. 2023 Aug 23;12(17):2132. doi: 10.3390/cells12172132 (PMC10487256; doi:10.3390/cells12172132)
Supplement: Supplementary file 1 [file cells-12-02132-s001.zip]

Archive with 1 entries (1 files):
- cells-2446161-supplementary.pdf
